# Supplementary material for: Germ cells in the teleost fish medaka have an inherent feminizing effect
Source: PLoS Genet. 2018 Mar 29;14(3):e1007259. doi: 10.1371/journal.pgen.1007259 (PMC5875746; doi:10.1371/journal.pgen.1007259)
Supplement: S1 Table — (XLSX) [file pgen.1007259.s009.xlsx]

## Sheet: Sheet1
Table S1. Primers used in this study.
Primer Name	Sequences 5'-3'	Purposes/mutant allele
figlα-TAL-F	GCGGAATTAATGAGCGACAT	genotyping, sequencing /ex1-∆16
figlα-TAL-R	GGCGTTGACCATTTCTCTTT	genotyping /ex1-∆16
figlα-TAL-seq-R	TCCCAAACTTTCTGCACTGA	sequencing /ex1-∆16
figlα-TAL-del-R	GCGCTTGTACTTCTCGAT	genotyping /ex1-∆16
figlα-TAL(Helix)-F	TCCAGGCTCTGCAGTTATCA	genotyping, sequencing / ex2-∆4+18
figlα-TAL(Helix)-R	TTCAGTGGCTGCTTTGAGTG	genotyping / ex2-∆4+18
figlα-TAL(Helix)-seq-R	TTTAGAAAATCCGTCCCAGTG	sequencing / ex2-∆4+18
figlα-TAL(Helix)-del-R	GCATGCGCTTCAGTCGGG	genotyping / ex2-∆4+18
gsdf-TAL-F	GCTTCTTGGCTCTTCAATGG	genotyping, sequencing / ex1-∆7, ex1-∆3+11
gsdf-TAL-R	AACCTGTGGTGGGAAACAGT	genotyping / ex1-∆7, ex1-∆3+11
gsdf-TAL-del-F	TGCATCCGTCAAGGGAAGAG	genotyping / ex1-∆7, ex1-∆3+11
gsdf-TAL-seq-R	AAAAGGATCGTTGCAATTCG	genotyping, sequencing/ ex1-∆7, ex1-∆3+11
meioC-CRISPR-F	CCACAAAGTGCTCCGGTAAT	genotyping / ex5-+1, ex5-∆25, ex5-∆20+3
meioC-CRISPR-R	CCGTCACGATTACACGTTTG	genotyping, sequencing / ex5-+1, ex5-∆25, ex5-∆20+3
meioC-CRISPR-del-R	GCACGGATCCCAGGTTGTCC	genotyping / ex5-+1, ex5-∆25, ex5-∆20+3
meioC-CRISPR-seq-F	AGGCTCCTGTAAACGCCACT	sequencing / ex5-+1, ex5-∆25, ex5-∆20+3
dazl-CRISPRex2-F	GGATCTGAACAGACCCAGAAG	genotyping, sequencing / ex2-∆34
dazl-CRISPRex2-R	TCGATCCCTCCAACAAAAAG	genotyping, sequencing / ex2-∆34
dazl-CRISPRex2-seq-F	TTAGCGGGGTTATTGTGAGG	sequencing / ex2-∆34
dazl-CRISPRex2-seq-R	TGTGAGCATTTCCACAAACA	sequencing / ex2-∆34
dazl-CRISPRex3-F	CCAGATATGGTTCCGTCAGG	genotyping, sequencing / ex3-∆2+7
dazl-CRISPRex3-R	GGCAAACCAGGTTGACATTT	genotyping / ex3-∆2+7
dazl-CRISPRex3-seq-R	GCTTCAGTTTCCGACCCATA	sequencing / ex3-∆2+7
dazl-CRISPRex3-del-R	AGCAACACTCACCCTTTGCA	genotyping / ex3-∆2+7
gdf9-F	GACTGCTGACTATGTTTACA	DIG-probe for in situ hybridization
gdf9-R-T7	GGCCAGTGAATTGTAATACGACTCACTATAGGGCTAGCGACATGTGCACCTAG	DIG-probe for in situ hybridization
bmp15-F	GAGTCACGCCCTTGGACGTG	DIG-probe for in situ hybridization
bmp15-R-T7	GGCCAGTGAATTGTAATACGACTCACTATAGGGGTTAACCATCATATTGCCAA	DIG-probe for in situ hybridization
meioC-F	GGGGTGGAAAAGTCGTAAAA	DIG-probe for in situ hybridization
meioC-R-T7	GGCCAGTGAATTGTAATACGACTCACTATAGGGACCGCCTTTCTTTCCTTCTC	DIG-probe for in situ hybridization
foxl3-F	GACTCCAGACATCGCTTTTG	DIG-probe for in situ hybridization
foxl3-R-T7	GGCCAGTGAATTGTAATACGACTCACTATAGGGGTAGGGCGCGAGCTGCTGGT	DIG-probe for in situ hybridization
meioC-gRNA-F	TAGGAACCTGGGATCCGTGCAACA	cloninig into DR274 for gRNA synthesis
meioC-gRNA-R	AAACTGTTGCACGGATCCCAGGTT	cloninig into DR274 for gRNA synthesis
dazl-ex2-gRNA-F	TAGGTCTCCCTATAAGTTGGCTAA	cloninig into DR274 for gRNA synthesis
dazl-ex2-gRNA-R	AAACTTAGCCAACTTATAGGGAGA	cloninig into DR274 for gRNA synthesis
dazl-ex3-gRNA-F	TAGGTACCGCGGTGGGCTCTGCAA	cloninig into DR274 for gRNA synthesis
dazl-ex3-gRNA-R	AAACTTGCAGAGCCCACCGCGGTA	cloninig into DR274 for gRNA synthesis
DR274-F	GGTCAGTATTGAGCCTCAGG	genration of templates for gRNA synthesis
DR274-R	AAAGCACCGACTCGGTGCCA	genration of templates for gRNA synthesis
